# Supplementary material for: Variability in competitive decision-making speed and quality against exploiting and exploitative opponents
Source: Sci Rep. 2021 Feb 3;11:2859. doi: 10.1038/s41598-021-82269-2 (PMC7859242; doi:10.1038/s41598-021-82269-2)
Supplement: Supplementary file 1 — Supplementary Information 1. [file 41598_2021_82269_MOESM1_ESM.xlsx]

## Sheet: 1
	No			Variable			Fixed					No			Variable			Fixed					Win-Stay						Lose-Shift						Draw-Shift							Credits in Variable Condition
	R	P	S	R	P	S	R	P	S			W	L	D	W	L	D	W	L	D			No	Variable	Fixed		Avg		No	Variable	Fixed		Avg		No	Variable	Fixed		Avg			START	W	L	D				OUTLIER REMOVED
1	0.488889	0.266667	0.244444	0.511111	0.2	0.288889	0.488889	0.277778	0.233333	0.496296		0.266667	0.377778	0.355556	0.388889	0.311111	0.3	0.322222	0.311111	0.366667	0.325926		0.347826	0.314286	0.285714		0.315942		0.5	0.571429	0.571429		0.547619		0.65625	0.653846	0.636364		0.64882			0.122222	0.0888889	0.4	0.388889				1
2	0.255556	0.466667	0.277778	0.277778	0.488889	0.233333	0.2	0.6	0.2	0.244444		0.344444	0.388889	0.266667	0.233333	0.377778	0.388889	0.455556	0.322222	0.222222	0.344444		0.322581	0.380952	0.575		0.426178		0.794118	0.617647	0.655172		0.688979		0.708333	0.382353	0.5		0.530229			0.0222222	0.488889	0	0.488889
3	0.366667	0.333333	0.3	0.333333	0.355556	0.311111	0.4	0.3	0.3	0.366667		0.355556	0.322222	0.322222	0.333333	0.388889	0.277778	0.377778	0.377778	0.244444	0.355556		0.0645161	0.206897	0.294118		0.18851		0.862069	0.885714	0.941176		0.89632		0.827586	0.72	0.857143		0.801576			0.0777778	0.855556	0.0333333	0.0333333				3
4	0.411111	0.288889	0.3	0.366667	0.355556	0.277778	0.311111	0.322222	0.366667	0.362963		0.333333	0.377778	0.288889	0.333333	0.288889	0.377778	0.366667	0.344444	0.288889	0.344444		0.172414	0.172414	0.242424		0.195751		0.529412	0.384615	0.516129		0.476719		0.461538	0.470588	0.6		0.510709			0.0555556	0.0888889	0.522222	0.333333				4
41	0.344444	0.377778	0.277778	0.433333	0.311111	0.255556	0.344444	0.3	0.355556	0.374074		0.333333	0.3	0.366667	0.333333	0.311111	0.355556	0.4	0.322222	0.277778	0.355556		0.1	0.266667	0.114286		0.160317		0.384615	0.642857	0.482759		0.50341		0.757576	0.516129	0.64		0.637902			0.0222222	0.9	0.0222222	0.0555556				41
6	0.277778	0.388889	0.333333	0.366667	0.3	0.333333	0.288889	0.433333	0.277778	0.311111		0.311111	0.455556	0.233333	0.277778	0.377778	0.344444	0.322222	0.266667	0.411111	0.303704		0.222222	0.28	0.25		0.250741		0.902439	0.911765	0.75		0.854735		0.809524	0.666667	0.756757		0.744316			0.0222222	0.422222	0.2	0.355556				6
7	0.5	0.288889	0.211111	0.311111	0.422222	0.266667	0.344444	0.333333	0.322222	0.385185		0.277778	0.266667	0.455556	0.355556	0.266667	0.377778	0.311111	0.366667	0.322222	0.314815		0.44	0.709677	0.571429		0.573702		0.913043	0.875	0.69697		0.828338		0.658537	0.647059	0.857143		0.720913			1	0	0	0
8	0.277778	0.388889	0.333333	0.266667	0.511111	0.222222	0.3	0.466667	0.233333	0.281481		0.366667	0.311111	0.322222	0.388889	0.333333	0.277778	0.344444	0.311111	0.344444	0.366667		0.46875	0.428571	0.354839		0.417387		0.607143	0.62069	0.464286		0.564039		0.448276	0.4	0.366667		0.404981			0.155556	0.377778	0.2	0.266667				8
9	0.233333	0.422222	0.344444	0.177778	0.377778	0.444444	0.266667	0.388889	0.344444	0.225926		0.344444	0.266667	0.388889	0.344444	0.311111	0.344444	0.344444	0.3	0.355556	0.344444		0.290323	0.16129	0.129032		0.193548		0.75	0.642857	0.769231		0.720696		0.823529	0.866667	0.8125		0.834232			0.0222222	0.0111111	0.222222	0.744444				9
10	0.311111	0.277778	0.411111	0.3	0.388889	0.311111	0.277778	0.366667	0.355556	0.296296		0.277778	0.311111	0.411111	0.277778	0.366667	0.355556	0.322222	0.377778	0.3	0.292593		0.333333	0.52	0.107143		0.320159		0.964286	0.878788	0.941176		0.928083		0.783784	0.83871	0.925926		0.849473			0.0555556	0.277778	0.388889	0.277778
11	0.377778	0.322222	0.3	0.377778	0.277778	0.344444	0.444444	0.244444	0.311111	0.4		0.3	0.377778	0.322222	0.366667	0.333333	0.3	0.277778	0.411111	0.311111	0.314815		0.153846	0.212121	0.24		0.201989		0.941176	0.793103	0.833333		0.855871		0.965517	0.888889	0.857143		0.90385			0.0111111	0.177778	0.477778	0.333333
12	0.288889	0.366667	0.344444	0.277778	0.388889	0.333333	0.266667	0.411111	0.322222	0.277778		0.355556	0.333333	0.311111	0.344444	0.355556	0.3	0.3	0.377778	0.322222	0.333333		0.15625	0.266667	0.384615		0.269177		0.965517	0.96875	0.882353		0.938873		0.964286	1	0.965517		0.976601			0.111111	0.677778	0.0333333	0.177778				12
13	0.4	0.277778	0.322222	0.322222	0.366667	0.311111	0.166667	0.377778	0.455556	0.296296		0.388889	0.333333	0.277778	0.277778	0.322222	0.4	0.311111	0.288889	0.4	0.325926		0.514286	0.56	0.642857		0.572381		0.793103	0.714286	0.36		0.622463		0.76	0.75	0.472222		0.660741			0.0444444	0.266667	0.322222	0.366667
14	0.444444	0.277778	0.277778	0.511111	0.211111	0.277778	0.388889	0.3	0.311111	0.448148		0.411111	0.377778	0.211111	0.3	0.333333	0.366667	0.344444	0.322222	0.333333	0.351852		0.189189	0.111111	0.129032		0.143111		0.852941	0.766667	0.785714		0.801774		0.722222	0.78125	0.866667		0.790046			0.0444444	0.222222	0.377778	0.355556
15	0.333333	0.4	0.266667	0.288889	0.355556	0.355556	0.411111	0.311111	0.277778	0.344444		0.3	0.4	0.3	0.355556	0.288889	0.355556	0.433333	0.266667	0.3	0.362963		0.148148	0.09375	0.421053		0.220984		0.75	0.807692	0.583333		0.713675		0.884615	0.935484	0.666667		0.828922			0.0222222	0.333333	0.333333	0.311111				15
16	0.377778	0.388889	0.233333	0.433333	0.311111	0.255556	0.288889	0.433333	0.277778	0.366667		0.377778	0.388889	0.233333	0.3	0.377778	0.322222	0.4	0.277778	0.322222	0.359259		0.411765	0.111111	0.2		0.240959		0.657143	0.727273	0.76		0.714805		0.6	0.724138	0.689655		0.671264			0.0111111	0.333333	0.288889	0.366667
17	0.533333	0.233333	0.233333	0.344444	0.411111	0.244444	0.3	0.333333	0.366667	0.392593		0.422222	0.322222	0.255556	0.3	0.333333	0.366667	0.411111	0.311111	0.277778	0.377778		0.473684	0.259259	0.0540541		0.262333		0.724138	0.9	0.928571		0.850903		0.818182	0.84375	0.875		0.845644			0.166667	0	0	0.833333				17
18	0.3	0.344444	0.355556	0.355556	0.311111	0.333333	0.288889	0.477778	0.233333	0.314815		0.377778	0.288889	0.333333	0.277778	0.333333	0.388889	0.277778	0.4	0.322222	0.311111		0.121212	0.36	0.4		0.293737		0.923077	0.733333	0.833333		0.829915		0.9	0.764706	0.821429		0.828711			1	0	0	0				18
19	0.311111	0.3	0.388889	0.366667	0.311111	0.322222	0.4	0.288889	0.311111	0.359259		0.311111	0.3	0.388889	0.322222	0.366667	0.311111	0.333333	0.288889	0.377778	0.322222		0.555556	0.392857	0.413793		0.454069		0.888889	0.969697	0.884615		0.9144		0.485714	0.642857	0.529412		0.552661			0.288889	0.211111	0.388889	0.111111
20	0.266667	0.333333	0.4	0.477778	0.266667	0.255556	0.422222	0.3	0.277778	0.388889		0.288889	0.388889	0.322222	0.333333	0.322222	0.344444	0.3	0.344444	0.355556	0.307407		0.692308	0.766667	0.769231		0.742735		0.970588	0.862069	0.935484		0.922714		0.551724	0.5	0.65625		0.569325			0.277778	0.722222	0	0				20
21	0.377778	0.311111	0.311111	0.4	0.288889	0.311111	0.355556	0.4	0.244444	0.377778		0.3	0.4	0.3	0.4	0.355556	0.244444	0.322222	0.3	0.377778	0.340741		0.407407	0.314286	0.357143		0.359612		0.694444	0.84375	0.777778		0.771991		0.846154	0.681818	0.764706		0.764226			0.0222222	0.377778	0.255556	0.344444				21
22	0.277778	0.311111	0.411111	0.433333	0.255556	0.311111	0.477778	0.3	0.222222	0.396296		0.411111	0.311111	0.277778	0.344444	0.366667	0.288889	0.322222	0.311111	0.366667	0.359259		0.945946	0.709677	0.964286		0.873303		0.740741	0.787879	0.964286		0.830968		0.32	0.6	0.242424		0.387475			0.0111111	0.988889	0	0				22
23	0.377778	0.3	0.322222	0.411111	0.3	0.288889	0.244444	0.4	0.355556	0.344444		0.222222	0.411111	0.366667	0.288889	0.444444	0.266667	0.366667	0.288889	0.344444	0.292593		0.263158	0.269231	0.242424		0.258271		0.621622	0.846154	0.730769		0.732848		0.515152	0.958333	0.8		0.757828			0.444444	0.0111111	0.0111111	0.533333				23
24	0.388889	0.288889	0.322222	0.344444	0.277778	0.377778	0.333333	0.377778	0.288889	0.355556		0.277778	0.311111	0.411111	0.277778	0.377778	0.344444	0.344444	0.355556	0.3	0.3		0.4	0.28	0.258065		0.312688		0.888889	0.969697	0.967742		0.942109		0.891892	0.903226	0.925926		0.907015			0.0333333	0.322222	0.377778	0.266667				24
25	0.577778	0.166667	0.255556	0.277778	0.4	0.322222	0.377778	0.333333	0.288889	0.411111		0.3	0.355556	0.344444	0.266667	0.388889	0.344444	0.233333	0.322222	0.444444	0.266667		0.703704	0.666667	0.4		0.590123		0.580645	0.647059	0.793103		0.673602		0.548387	0.580645	0.725		0.618011			0.0111111	0.211111	0.244444	0.533333				25
26	0.3	0.322222	0.377778	0.277778	0.288889	0.433333	0.211111	0.344444	0.444444	0.262963		0.4	0.322222	0.277778	0.344444	0.288889	0.366667	0.255556	0.355556	0.388889	0.333333		0.305556	0.5	0.434783		0.413446		0.862069	0.923077	0.741935		0.84236		0.833333	0.69697	0.8		0.776768			0.0333333	0	0.966667	0				26
27	0.288889	0.3	0.411111	0.288889	0.355556	0.355556	0.344444	0.333333	0.322222	0.307407		0.344444	0.355556	0.3	0.3	0.366667	0.333333	0.355556	0.311111	0.333333	0.333333		0.322581	0.111111	0.28125		0.238314		0.677419	0.69697	0.678571		0.68432		0.592593	0.482759	0.344828		0.473393			0.0111111	0.266667	0.388889	0.333333				27
28	0.388889	0.288889	0.322222	0.388889	0.266667	0.344444	0.366667	0.288889	0.344444	0.381481		0.4	0.233333	0.366667	0.411111	0.355556	0.233333	0.377778	0.333333	0.288889	0.396296		0.305556	0.162162	0.205882		0.224533		0.85	0.741935	0.827586		0.806507		0.757576	0.761905	0.923077		0.814186			0.111111	0.233333	0.322222	0.333333				28
29	0.377778	0.366667	0.255556	0.211111	0.333333	0.455556	0.311111	0.266667	0.422222	0.3		0.344444	0.333333	0.322222	0.255556	0.311111	0.433333	0.288889	0.411111	0.3	0.296296		0.366667	0.5	0.346154		0.404274		0.866667	0.892857	0.861111		0.873545		0.896552	0.794872	0.62963		0.773684			0.0333333	0.0333333	0.477778	0.455556				29
42	0.344444	0.366667	0.288889	0.444444	0.333333	0.222222	0.355556	0.388889	0.255556	0.381481		0.322222	0.311111	0.366667	0.344444	0.266667	0.388889	0.255556	0.422222	0.322222	0.307407		0.62069	0.580645	0.565217		0.588851		0.785714	0.791667	0.783784		0.787055		0.53125	0.588235	0.586207		0.568564			0.233333	0.0222222	0.744444	0				42
31	0.444444	0.277778	0.277778	0.422222	0.266667	0.311111	0.433333	0.266667	0.3	0.433333		0.288889	0.388889	0.322222	0.333333	0.311111	0.355556	0.333333	0.333333	0.333333	0.318519		0.5	0.5	0.566667		0.522222		0.676471	0.75	0.8		0.742157		0.62069	0.677419	0.586207		0.628105			0.888889	0.1	0.0111111	0
32	0.277778	0.288889	0.433333	0.344444	0.377778	0.277778	0.3	0.355556	0.344444	0.307407		0.277778	0.355556	0.366667	0.355556	0.288889	0.355556	0.277778	0.366667	0.355556	0.303704		0.4	0.28125	0.12		0.267083		0.935484	0.923077	0.939394		0.932652		0.848485	0.870968	0.903226		0.874226			0.0222222	0.4	0.0333333	0.544444				32
33	0.522222	0.466667	0.0111111	0.411111	0.588889	0	0.488889	0.511111	0	0.474074		0.388889	0.266667	0.344444	0.288889	0.366667	0.344444	0.333333	0.222222	0.444444	0.337037		0.529412	0.846154	0.6		0.658522		0.583333	0.545455	0.421053		0.516614		0.483871	0.466667	0.375		0.441846			0.0555556	0.944444	0	0				33
34	0.311111	0.333333	0.355556	0.3	0.388889	0.311111	0.311111	0.377778	0.311111	0.307407		0.333333	0.322222	0.344444	0.311111	0.4	0.288889	0.377778	0.311111	0.311111	0.340741		0.233333	0.285714	0.151515		0.223521		0.892857	0.942857	0.964286		0.933333		0.935484	0.961538	0.964286		0.953769			0.388889	0.0555556	0	0.555556				34
35	0.344444	0.333333	0.322222	0.355556	0.322222	0.322222	0.222222	0.388889	0.388889	0.307407		0.266667	0.388889	0.344444	0.388889	0.355556	0.255556	0.3	0.333333	0.366667	0.318519		0.166667	0.171429	0.296296		0.211464		0.714286	0.6875	0.733333		0.711706		0.8	0.681818	0.84375		0.775189			0.111111	0.233333	0.211111	0.444444				35
36	0.333333	0.355556	0.311111	0.422222	0.211111	0.366667	0.388889	0.355556	0.255556	0.381481		0.311111	0.433333	0.255556	0.244444	0.366667	0.388889	0.333333	0.333333	0.333333	0.296296		0.678571	0.857143	0.3		0.611905		0.794872	0.848485	0.896552		0.846636		0.5	0.457143	0.866667		0.607937			0.111111	0.333333	0.277778	0.277778
	0.362037	0.328395	0.309568	0.356481	0.338272	0.305247	0.336728	0.359877	0.303395			0.331481	0.344136	0.324383	0.322222	0.341975	0.335802	0.334259	0.330556	0.335185			0.370207	0.378049	0.351897				0.773311	0.780907	0.762676				0.708573	0.698817	0.712039					0.16821	0.305247	0.237037	0.289506
	0.0141128	0.0102051	0.0126311	0.0129696	0.0136976	0.0128031	0.0134549	0.0125464	0.013279			0.0082164	0.00849763	0.00909181	0.00752551	0.00668591	0.00794493	0.00832157	0.00742557	0.00814454			0.0331982	0.0364165	0.0336079				0.02456	0.0228802	0.0274794				0.0285291	0.0282663	0.031991					0.0443499	0.0477055	0.0385942	0.037021
[truncated: 8 more columns]
