# Supplementary material for: Variability in competitive decision-making speed and quality against exploiting and exploitative opponents
Source: Sci Rep. 2021 Feb 3;11:2859. doi: 10.1038/s41598-021-82269-2 (PMC7859242; doi:10.1038/s41598-021-82269-2)
Supplement: Supplementary file 2 — Supplementary Information 2. [file 41598_2021_82269_MOESM2_ESM.xlsx]

## Sheet: Experiment 2
	No			Variable			Fixed					No			Variable			Fixed					Win-Stay						Lose-Shift						Draw-Shift							Credits in Variable Condition
	R	P	S	R	P	S	R	P	S			W	L	D	W	L	D	W	L	D			No	Variable	Fixed				No	Variable	Fixed				No	Variable	Fixed					START	W	L	D				OUTLIER REMOVED
	0.366667	0.255556	0.377778	0.288889	0.277778	0.433333	0.322222	0.288889	0.388889	0.325926		0.355556	0.355556	0.288889	0.322222	0.333333	0.344444	0.344444	0.3	0.355556	0.340741		0.548387	0.482759	0.645161		0.558769		0.75	0.793103	0.692308		0.745137		0.5	0.645161	0.65625		0.60047			0.0111111	0.222222	0.722222	0.0444444
	0.411111	0.277778	0.311111	0.444444	0.244444	0.311111	0.433333	0.266667	0.3	0.42963		0.355556	0.177778	0.466667	0.344444	0.366667	0.288889	0.344444	0.333333	0.322222	0.348148		0.15625	0.16129	0.133333		0.150291		1	0.8125	0.8		0.870833		0.804878	0.769231	0.931034		0.835048			0.0222222	0.477778	0.0777778	0.422222
	0.288889	0.411111	0.3	0.344444	0.344444	0.311111	0.277778	0.4	0.322222	0.303704		0.3	0.4	0.3	0.333333	0.266667	0.4	0.288889	0.422222	0.288889	0.307407		0.444444	0.482759	0.269231		0.398811		0.771429	0.875	0.756757		0.801062		0.703704	0.638889	0.615385		0.652659			0.0888889	0.2	0.111111	0.6
	0.4	0.344444	0.255556	0.433333	0.255556	0.311111	0.388889	0.266667	0.344444	0.407407		0.322222	0.4	0.277778	0.333333	0.355556	0.311111	0.244444	0.377778	0.377778	0.3		0.103448	0.133333	0.0952381		0.110673		0.8	0.78125	0.852941		0.811397		0.84	0.925926	0.941176		0.902367			0.111111	0.5	0.211111	0.177778
	0.288889	0.366667	0.344444	0.355556	0.355556	0.288889	0.344444	0.344444	0.311111	0.32963		0.3	0.366667	0.333333	0.3	0.433333	0.266667	0.422222	0.211111	0.366667	0.340741		0.111111	0.653846	0.972973		0.57931		0.878788	0.666667	1		0.848485		0.551724	0.666667	0.969697		0.729363			0.0666667	0.922222	0	0.0111111
	0.344444	0.366667	0.288889	0.333333	0.355556	0.311111	0.322222	0.355556	0.322222	0.333333		0.444444	0.355556	0.2	0.344444	0.255556	0.4	0.288889	0.255556	0.455556	0.359259		0.128205	0	0.04		0.0560684		0.84375	0.956522	0.913043		0.904438		0.833333	0.944444	0.95122		0.909666			0.0222222	0.277778	0.588889	0.111111
	0.2	0.466667	0.333333	0.311111	0.422222	0.266667	0.188889	0.477778	0.333333	0.233333		0.311111	0.377778	0.311111	0.355556	0.266667	0.377778	0.311111	0.3	0.388889	0.325926		0.0714286	0.709677	0.25		0.343702		0.69697	0.875	0.769231		0.7804		0.678571	0.647059	0.742857		0.689496			0.0555556	0	0.944444	0
	0.377778	0.311111	0.311111	0.266667	0.511111	0.222222	0.322222	0.388889	0.288889	0.322222		0.344444	0.322222	0.333333	0.388889	0.333333	0.277778	0.344444	0.355556	0.3	0.359259		0.0645161	0.428571	0.0322581		0.175115		0.857143	0.62069	1		0.825944		0.766667	0.4	0.962963		0.709877			0.0222222	0.311111	0.411111	0.255556
	0.355556	0.366667	0.277778	0.177778	0.377778	0.444444	0.4	0.355556	0.244444	0.311111		0.255556	0.466667	0.277778	0.344444	0.311111	0.344444	0.366667	0.366667	0.266667	0.322222		0.565217	0.16129	0.272727		0.333078		0.658537	0.642857	0.71875		0.673381		0.76	0.866667	0.666667		0.764444			0.0333333	0.233333	0.4	0.333333
	0.366667	0.277778	0.355556	0.3	0.388889	0.311111	0.344444	0.277778	0.377778	0.337037		0.433333	0.233333	0.333333	0.277778	0.366667	0.355556	0.333333	0.3	0.366667	0.348148		0.0263158	0.52	0.103448		0.216588		0.714286	0.878788	0.703704		0.765592		0.833333	0.83871	0.757576		0.809873			0.0888889	0.411111	0.255556	0.244444
	0.266667	0.355556	0.377778	0.377778	0.277778	0.344444	0.333333	0.3	0.366667	0.325926		0.344444	0.333333	0.322222	0.366667	0.333333	0.3	0.322222	0.366667	0.311111	0.344444		0.333333	0.212121	0.214286		0.253247		0.733333	0.793103	0.787879		0.771439		0.689655	0.888889	0.857143		0.811896			1	0	0	0
	0.366667	0.377778	0.255556	0.277778	0.388889	0.333333	0.244444	0.444444	0.311111	0.296296		0.4	0.355556	0.244444	0.344444	0.355556	0.3	0.277778	0.355556	0.366667	0.340741		0.25	0.266667	0.16		0.225556		0.935484	0.96875	0.903226		0.93582		0.363636	1	0.393939		0.585859			0.0333333	0.0444444	0.755556	0.166667
	0.411111	0.255556	0.333333	0.322222	0.366667	0.311111	0.333333	0.3	0.366667	0.355556		0.333333	0.311111	0.355556	0.277778	0.322222	0.4	0.322222	0.3	0.377778	0.311111		0.137931	0.56	0.413793		0.370575		0.857143	0.714286	0.740741		0.770723		0.78125	0.75	0.787879		0.773043			0.0111111	0.422222	0.455556	0.111111
	0.366667	0.333333	0.3	0.511111	0.211111	0.277778	0.344444	0.355556	0.3	0.407407		0.3	0.333333	0.366667	0.3	0.333333	0.366667	0.366667	0.3	0.333333	0.322222		0.461538	0.111111	0.0606061		0.211085		0.933333	0.766667	0.923077		0.874359		0.787879	0.78125	0.733333		0.767487			0.0333333	0.544444	0.133333	0.288889
	0.3	0.366667	0.333333	0.288889	0.355556	0.355556	0.344444	0.344444	0.311111	0.311111		0.311111	0.355556	0.333333	0.355556	0.288889	0.355556	0.333333	0.266667	0.4	0.333333		0.0357143	0.09375	0.2		0.109821		0.483871	0.807692	0.478261		0.589941		0.666667	0.935484	0.666667		0.756272			0.0111111	0.555556	0.244444	0.188889
	0.4	0.3	0.3	0.433333	0.311111	0.255556	0.355556	0.355556	0.288889	0.396296		0.388889	0.366667	0.244444	0.3	0.377778	0.322222	0.355556	0.333333	0.311111	0.348148		0.314286	0.111111	0.34375		0.256382		0.71875	0.727273	0.896552		0.780858		0.772727	0.724138	0.75		0.748955			0.0111111	0.344444	0.366667	0.277778
	0.3	0.4	0.3	0.344444	0.411111	0.244444	0.288889	0.366667	0.344444	0.311111		0.3	0.333333	0.366667	0.3	0.333333	0.366667	0.266667	0.288889	0.444444	0.288889		0.153846	0.259259	0.0833333		0.16548		0.866667	0.9	0.8		0.855556		0.757576	0.84375	0.875		0.825442			0.0333333	0.177778	0.3	0.488889
	0.444444	0.244444	0.311111	0.355556	0.311111	0.333333	0.422222	0.311111	0.266667	0.407407		0.333333	0.3	0.366667	0.277778	0.333333	0.388889	0.288889	0.3	0.411111	0.3		0.3	0.36	0.269231		0.309744		0.740741	0.733333	0.925926		0.8		0.6875	0.764706	0.75		0.734069			0.0111111	0	0.433333	0.555556
	0.411111	0.333333	0.255556	0.366667	0.311111	0.322222	0.355556	0.322222	0.322222	0.377778		0.466667	0.255556	0.277778	0.311111	0.311111	0.377778	0.244444	0.444444	0.311111	0.340741		0.52381	0.0714286	0.409091		0.334776		0.681818	0.814815	0.897436		0.798023		0.76	0.735294	0.5		0.665098			0.0222222	0.388889	0.122222	0.466667
	0.288889	0.311111	0.4	0.366667	0.333333	0.3	0.355556	0.4	0.244444	0.337037		0.322222	0.355556	0.322222	0.377778	0.288889	0.333333	0.322222	0.3	0.377778	0.340741		0.241379	0.205882	0.357143		0.268135		0.741935	0.88	0.777778		0.799904		0.758621	0.766667	0.764706		0.763331			0.111111	0.222222	0.333333	0.333333
	0.388889	0.355556	0.255556	0.355556	0.322222	0.322222	0.388889	0.333333	0.277778	0.377778		0.233333	0.444444	0.322222	0.266667	0.288889	0.444444	0.355556	0.333333	0.311111	0.285185		0.190476	0.0833333	0.09375		0.12252		0.8	0.923077	0.862069		0.861715		0.642857	0.794872	0.678571		0.705433			0.0444444	0.122222	0.744444	0.0888889
	0.411111	0.288889	0.3	0.3	0.366667	0.333333	0.322222	0.355556	0.322222	0.344444		0.355556	0.3	0.344444	0.355556	0.311111	0.333333	0.244444	0.333333	0.422222	0.318519		0.4375	0.5	0.363636		0.433712		0.518519	0.607143	0.633333		0.586332		0.633333	0.724138	0.675676		0.677716			1	0	0	0
	0.3	0.388889	0.311111	0.277778	0.455556	0.266667	0.422222	0.377778	0.2	0.333333		0.266667	0.344444	0.388889	0.377778	0.255556	0.366667	0.333333	0.366667	0.3	0.325926		0.25	0.647059	0.482759		0.459939		0.870968	1	0.969697		0.946888		0.529412	0.75	0.740741		0.673384			0.222222	0.444444	0	0.333333
	0.344444	0.288889	0.366667	0.333333	0.288889	0.377778	0.355556	0.355556	0.288889	0.344444		0.3	0.333333	0.366667	0.388889	0.333333	0.277778	0.255556	0.388889	0.355556	0.314815		0.259259	0.114286	0.181818		0.185121		1	1	0.914286		0.971429		0.878788	0.92	0.78125		0.860013			0.0111111	0.433333	0.288889	0.266667
	0.4	0.333333	0.266667	0.388889	0.311111	0.3	0.333333	0.344444	0.322222	0.374074		0.3	0.4	0.3	0.277778	0.388889	0.333333	0.277778	0.355556	0.366667	0.285185		0.592593	0.76	0.52		0.624198		0.857143	0.771429	0.774194		0.800922		0.518519	0.62069	0.575758		0.571655			0.0111111	0.288889	0.411111	0.288889
	0.322222	0.322222	0.355556	0.3	0.344444	0.355556	0.322222	0.344444	0.333333	0.314815		0.344444	0.344444	0.311111	0.333333	0.3	0.366667	0.311111	0.377778	0.311111	0.32963		0.0322581	0.0689655	0.107143		0.0694555		0.83871	0.962963	0.852941		0.884871		0.962963	1	0.925926		0.962963			0.0111111	0.3	0.355556	0.333333
	0.311111	0.322222	0.366667	0.322222	0.288889	0.388889	0.355556	0.333333	0.311111	0.32963		0.344444	0.288889	0.366667	0.422222	0.233333	0.344444	0.322222	0.366667	0.311111	0.362963		0.290323	0.605263	0.137931		0.344506		0.5	0.75	0.6875		0.645833		0.53125	0.580645	0.535714		0.549203			0.0222222	0.0222222	0.422222	0.533333
	0.333333	0.344444	0.322222	0.366667	0.344444	0.288889	0.344444	0.333333	0.322222	0.348148		0.322222	0.3	0.377778	0.288889	0.388889	0.322222	0.311111	0.277778	0.411111	0.307407		0.241379	0.346154	0.185185		0.257573		0.846154	0.942857	0.96		0.916337		0.823529	0.964286	0.972973		0.920263			0.0333333	0	0.966667	0
	0.333333	0.366667	0.3	0.355556	0.333333	0.311111	0.266667	0.333333	0.4	0.318519		0.255556	0.366667	0.377778	0.366667	0.322222	0.311111	0.366667	0.355556	0.277778	0.32963		0.727273	0.424242	0.0909091		0.414141		0.757576	0.821429	0.935484		0.838163		0.735294	0.821429	0.68		0.745574			1	0	0	0
	0.355556	0.333333	0.311111	0.255556	0.433333	0.311111	0.2	0.477778	0.322222	0.27037		0.4	0.355556	0.244444	0.311111	0.366667	0.322222	0.288889	0.322222	0.388889	0.333333		0.228571	0.296296	0.153846		0.226238		0.78125	0.818182	0.928571		0.842668		0.863636	0.758621	0.857143		0.826467			0.0333333	0.1	0.677778	0.188889
	0.333333	0.377778	0.288889	0.366667	0.311111	0.322222	0.355556	0.311111	0.333333	0.351852		0.288889	0.244444	0.466667	0.288889	0.4	0.311111	0.277778	0.377778	0.344444	0.285185		0.576923	0.538462	0.416667		0.510684		0.809524	0.942857	0.705882		0.819421		0.642857	0.535714	0.580645		0.586406			1	0	0	0
	0.377778	0.333333	0.288889	0.433333	0.233333	0.333333	0.4	0.288889	0.311111	0.403704		0.311111	0.366667	0.322222	0.344444	0.388889	0.266667	0.266667	0.322222	0.411111	0.307407		0.714286	0.233333	0.5		0.48254		0.848485	0.914286	0.75		0.83759		0.75	0.75	0.756757		0.752252			0.0333333	0.133333	0.4	0.433333
	0.311111	0.455556	0.233333	0.411111	0.344444	0.244444	0.222222	0.411111	0.366667	0.314815		0.288889	0.433333	0.277778	0.422222	0.255556	0.322222	0.366667	0.3	0.333333	0.359259		0.153846	0.5	0.242424		0.298757		0.815789	0.434783	0.730769		0.660447		0.72	0.5	0.633333		0.617778			0.0333333	0.111111	0.822222	0.0333333
	0.344444	0.266667	0.388889	0.344444	0.344444	0.311111	0.333333	0.277778	0.388889	0.340741		0.266667	0.366667	0.366667	0.266667	0.333333	0.4	0.322222	0.388889	0.288889	0.285185		0.0869565	0.375	0.310345		0.257434		0.666667	0.655172	0.735294		0.685711		0.848485	0.611111	0.692308		0.717301			0.0111111	0.244444	0.277778	0.466667
	0.355556	0.355556	0.288889	0.333333	0.355556	0.311111	0.344444	0.3	0.355556	0.344444		0.344444	0.322222	0.333333	0.377778	0.333333	0.288889	0.266667	0.422222	0.311111	0.32963		0.193548	0.382353	0.130435		0.235445		0.678571	0.833333	0.631579		0.714495		0.833333	0.56	0.678571		0.690635			0.0333333	0.466667	0.388889	0.111111
	0.355556	0.333333	0.311111	0.3	0.433333	0.266667	0.288889	0.455556	0.255556	0.314815		0.366667	0.277778	0.355556	0.377778	0.3	0.322222	0.311111	0.3	0.388889	0.351852		0.6875	0.323529	0.5		0.503676		0.84	0.923077	0.777778		0.846952		0.84375	0.551724	0.529412		0.641629			0.0111111	0.377778	0.288889	0.322222
	0.348148	0.33858	0.313272	0.342901	0.342284	0.314815	0.332716	0.348765	0.318519			0.330864	0.340123	0.329012	0.333951	0.326852	0.339198	0.312963	0.335185	0.351852			0.295385	0.33842	0.270624				0.78037	0.814136	0.81075				0.72377	0.749338	0.738007					0.147531	0.258333	0.358642	0.235494
	0.00837585	0.00861216	0.00688387	0.0104864	0.0106226	0.00788164	0.009576	0.00927805	0.00731423			0.0088437	0.00975175	0.00930968	0.00717826	0.00773578	0.00718565	0.00699234	0.00832304	0.00813852			0.0347353	0.0346923	0.0330322				0.0202094	0.0210976	0.0197032				0.0212706	0.024801	0.0242656					0.0514051	0.0354539	0.0457258	0.0304027
[truncated: 19 more columns]
