# Supplementary material for: Variability in competitive decision-making speed and quality against exploiting and exploitative opponents
Source: Sci Rep. 2021 Feb 3;11:2859. doi: 10.1038/s41598-021-82269-2 (PMC7859242; doi:10.1038/s41598-021-82269-2)
Supplement: Supplementary file 3 — Supplementary Information 3. [file 41598_2021_82269_MOESM3_ESM.xlsx]

## Sheet: Ex 3
	No			Variable			Fixed					No			Variable			Fixed					Win-Stay						Lose-Shift						Draw-Shift							Credits in Variable Condition
	R	P	S	R	P	S	R	P	S			W	L	D	W	L	D	W	L	D			No	Variable	Fixed				No	Variable	Fixed				No	Variable	Fixed					START	W	L	D				OUTLIER REMOVED
	0.133333	0.544444	0.322222	0.288889	0.311111	0.4	0.0555556	0.144444	0.8	0.159259		0.455556	0.333333	0.211111	0.344444	0.333333	0.322222	0.522222	0.211111	0.266667	0.440741		0.609756	0.233333	0.957447		0.600179		0.689655	0.7	0.315789		0.568482		0.368421	0.758621	0.26087		0.462637			0.0111111	0.433333	0.2	0.355556
	0.366667	0.277778	0.355556	0.455556	0.244444	0.3	0.3	0.577778	0.122222	0.374074		0.477778	0.322222	0.2	0.411111	0.3	0.288889	0.288889	0.266667	0.444444	0.392593		0.357143	0.222222	0.5		0.359788		0.896552	0.962963	0.791667		0.883727		0.777778	0.769231	0.692308		0.746439			0.5	0.5	0	0
	0.344444	0.244444	0.411111	0.244444	0.3	0.455556	0.366667	0.233333	0.4	0.318519		0.333333	0.333333	0.333333	0.366667	0.288889	0.344444	0.3	0.366667	0.333333	0.333333		0.566667	0.545455	0.407407		0.50651		0.689655	0.615385	0.5		0.60168		0.8	0.566667	0.5		0.622222			0.0555556	0.311111	0.411111	0.222222
	0.144444	0.733333	0.122222	0.255556	0.0111111	0.733333	0.922222	0.0777778	0	0.440741		0.5	0.288889	0.211111	0.444444	0.366667	0.188889	0.477778	0.266667	0.255556	0.474074		0.733333	1	1		0.911111		0.4	0.0606061	0.0434783		0.168028		0.315789	0.0588235	0		0.124871			1	0	0	0
	0.244444	0.166667	0.588889	0.222222	0.244444	0.533333	0.222222	0.2	0.577778	0.22963		0.377778	0.333333	0.288889	0.344444	0.366667	0.288889	0.355556	0.266667	0.377778	0.359259		0.757576	0.645161	0.65625		0.686329		0.7	0.727273	0.652174		0.693149		0.423077	0.6	0.382353		0.468477			0.0333333	0.366667	0.322222	0.277778
	0.488889	0.3	0.211111	0.2	0.366667	0.433333	0.544444	0.122222	0.333333	0.411111		0.322222	0.366667	0.311111	0.388889	0.288889	0.322222	0.322222	0.333333	0.344444	0.344444		0.678571	0.628571	0.586207		0.631117		0.939394	1	0.933333		0.957576		0.571429	0.607143	0.733333		0.637302			0.0222222	0.533333	0.4	0.0444444
	0.244444	0.288889	0.466667	0.533333	0.3	0.166667	0.433333	0.233333	0.333333	0.403704		0.388889	0.266667	0.344444	0.333333	0.3	0.366667	0.366667	0.266667	0.366667	0.362963		0.617647	0.586207	0.333333		0.512396		0.708333	0.777778	0.791667		0.759259		0.709677	0.484848	0.65625		0.616925			0.0222222	0.177778	0.366667	0.433333
	0.377778	0.311111	0.311111	0.288889	0.466667	0.244444	0.322222	0.3	0.377778	0.32963		0.433333	0.266667	0.3	0.388889	0.233333	0.377778	0.322222	0.366667	0.311111	0.381481		0.289474	0.441176	0.785714		0.505455		0.791667	0.809524	0.939394		0.846861		0.851852	0.911765	0.678571		0.814063			0.111111	0.255556	0.633333	0
	0.544444	0.277778	0.177778	0.7	0.0777778	0.222222	0.522222	0.222222	0.255556	0.588889		0.255556	0.355556	0.388889	0.344444	0.322222	0.333333	0.277778	0.444444	0.277778	0.292593		0.478261	0.677419	0.2		0.451893		0.84375	0.571429	0.725		0.713393		0.735294	0.8	0.75		0.761765			0.0555556	0.444444	0.277778	0.222222
	0.388889	0.3	0.311111	0.333333	0.388889	0.277778	0.3	0.466667	0.233333	0.340741		0.277778	0.388889	0.333333	0.3	0.422222	0.277778	0.355556	0.355556	0.288889	0.311111		0.28	0.407407	0.53125		0.406219		0.8	0.815789	0.774194		0.796661		0.862069	0.75	0.769231		0.793767			0.0111111	0.655556	0.288889	0.0444444
	0.344444	0.322222	0.333333	0.177778	0.344444	0.477778	0.233333	0.344444	0.422222	0.251852		0.344444	0.288889	0.366667	0.422222	0.222222	0.355556	0.355556	0.4	0.244444	0.374074		0.16129	0.394737	0.53125		0.362426		0.961538	0.8	0.857143		0.872894		0.9375	0.645161	0.772727		0.78513			0.0111111	0.333333	0.4	0.255556
	0.466667	0.333333	0.2	0.444444	0.311111	0.244444	0.522222	0.277778	0.2	0.477778		0.366667	0.266667	0.366667	0.366667	0.266667	0.366667	0.288889	0.344444	0.366667	0.340741		0.46875	0.393939	0.384615		0.415768		0.708333	0.666667	0.580645		0.651882		0.393939	0.40625	0.40625		0.402146			0.0222222	0.333333	0.333333	0.311111
	0.355556	0.411111	0.233333	0.311111	0.477778	0.211111	0.2	0.444444	0.355556	0.288889		0.344444	0.266667	0.388889	0.388889	0.288889	0.322222	0.333333	0.277778	0.388889	0.355556		0.387097	0.342857	0.266667		0.332207		0.875	0.8	0.8		0.825		0.588235	0.655172	0.411765		0.551724			0.0111111	0.388889	0.277778	0.322222
	0.211111	0.433333	0.355556	0.255556	0.4	0.344444	0.288889	0.277778	0.433333	0.251852		0.355556	0.344444	0.3	0.322222	0.4	0.277778	0.311111	0.3	0.388889	0.32963		0.354839	0.310345	0.321429		0.328871		0.741935	0.75	0.884615		0.792184		0.814815	0.833333	0.857143		0.835097			0.0111111	0.311111	0.411111	0.266667
	0.333333	0.355556	0.311111	0.377778	0.255556	0.366667	0.311111	0.411111	0.277778	0.340741		0.266667	0.288889	0.444444	0.344444	0.322222	0.333333	0.277778	0.311111	0.411111	0.296296		0.25	0.193548	0.16		0.201183		0.846154	0.965517	0.925926		0.912532		0.769231	1	0.837838		0.869023			0.433333	0.277778	0	0.288889
	0.388889	0.211111	0.4	0.4	0.366667	0.233333	0.333333	0.288889	0.377778	0.374074		0.311111	0.333333	0.355556	0.355556	0.288889	0.355556	0.3	0.388889	0.311111	0.322222		0.178571	0.193548	0.0740741		0.148731		0.793103	0.730769	0.628571		0.717481		0.75	1	0.62963		0.79321			0.111111	0	0.333333	0.555556
	0.4	0.3	0.3	0.355556	0.311111	0.333333	0.355556	0.322222	0.322222	0.37037		0.366667	0.366667	0.266667	0.277778	0.333333	0.388889	0.444444	0.277778	0.277778	0.362963		0.393939	0.36	0.2		0.31798		0.757576	0.733333	0.72		0.73697		0.565217	0.764706	0.791667		0.707197			0.0222222	0.488889	0.0888889	0.4
	0.311111	0.4	0.288889	0.266667	0.444444	0.288889	0.355556	0.455556	0.188889	0.311111		0.288889	0.377778	0.333333	0.322222	0.333333	0.344444	0.322222	0.388889	0.288889	0.311111		0.269231	0.206897	0.241379		0.239169		0.823529	0.862069	0.911765		0.865788		0.862069	0.870968	0.769231		0.834089			0.333333	0.666667	0	0
	0.555556	0.255556	0.188889	0.244444	0.466667	0.288889	0.333333	0.3	0.366667	0.377778		0.366667	0.333333	0.3	0.344444	0.3	0.355556	0.377778	0.311111	0.311111	0.362963		0.757576	0.548387	0.181818		0.495927		0.793103	0.846154	0.892857		0.844038		0.777778	0.84375	0.892857		0.838128			0.0111111	0.222222	0.377778	0.388889
	0.388889	0.166667	0.444444	0.355556	0.177778	0.466667	0.622222	0.166667	0.211111	0.455556		0.366667	0.377778	0.255556	0.433333	0.355556	0.211111	0.411111	0.288889	0.3	0.403704		0.666667	0.512821	0.416667		0.532051		0.617647	0.741935	0.653846		0.671143		0.272727	0.368421	0.444444		0.361864			0.111111	0.466667	0.3	0.122222
	0.255556	0.255556	0.488889	0.455556	0.155556	0.388889	0.388889	0.288889	0.322222	0.366667		0.366667	0.366667	0.266667	0.366667	0.333333	0.3	0.333333	0.333333	0.333333	0.355556		0.3125	0.272727	0.0689655		0.218064		0.939394	0.827586	0.9		0.888993		0.833333	0.814815	0.9		0.849383			0.0111111	0.388889	0.244444	0.355556
	0.588889	0.233333	0.177778	0.344444	0.411111	0.244444	0.4	0.3	0.3	0.444444		0.3	0.311111	0.388889	0.366667	0.366667	0.266667	0.333333	0.333333	0.333333	0.333333		0.259259	0.25	0.413793		0.307684		0.642857	0.818182	0.733333		0.731457		0.470588	0.791667	0.8		0.687418			0.0333333	0.577778	0.233333	0.155556
	0.3	0.511111	0.188889	0.222222	0.566667	0.211111	0.344444	0.388889	0.266667	0.288889		0.4	0.244444	0.355556	0.422222	0.233333	0.344444	0.277778	0.322222	0.4	0.366667		0.444444	0.513514	0.2		0.385986		0.772727	0.904762	0.892857		0.856782		0.83871	0.677419	0.833333		0.783154			0.0333333	0.344444	0.1	0.522222
	0.288889	0.277778	0.433333	0.333333	0.288889	0.377778	0.4	0.211111	0.388889	0.340741		0.322222	0.344444	0.333333	0.388889	0.333333	0.277778	0.4	0.311111	0.288889	0.37037		0.310345	0.114286	0.472222		0.298951		0.870968	1	0.666667		0.845878		0.862069	0.92	0.692308		0.824792			0.0111111	0.433333	0.288889	0.266667
	0.422222	0.288889	0.288889	0.255556	0.422222	0.322222	0.288889	0.311111	0.4	0.322222		0.311111	0.377778	0.311111	0.388889	0.288889	0.322222	0.288889	0.311111	0.4	0.32963		0.37037	0.428571	0.24		0.346314		0.676471	0.730769	0.678571		0.69527		0.714286	0.571429	0.555556		0.613757			0.111111	0.888889	0	0
	0.533333	0.344444	0.122222	0.644444	0.2	0.155556	0.577778	0.3	0.122222	0.585185		0.366667	0.311111	0.322222	0.411111	0.333333	0.255556	0.233333	0.455556	0.311111	0.337037		0.969697	0.702703	0.809524		0.827308		0.814815	0.827586	0.525		0.722467		0.241379	0.521739	0.214286		0.325801			0.0111111	0.555556	0.377778	0.0555556
	0.444444	0.333333	0.222222	0.411111	0.344444	0.244444	0.4	0.233333	0.366667	0.418519		0.477778	0.266667	0.255556	0.355556	0.355556	0.288889	0.244444	0.444444	0.311111	0.359259		0.488372	0.451613	0.318182		0.419389		0.708333	0.71875	0.775		0.734028		0.636364	0.615385	0.703704		0.651817			0.0333333	0.188889	0.388889	0.388889
	0.266667	0.366667	0.366667	0.211111	0.322222	0.466667	0.233333	0.388889	0.377778	0.237037		0.266667	0.333333	0.4	0.377778	0.288889	0.333333	0.3	0.322222	0.377778	0.314815		0.458333	0.588235	0.407407		0.484659		0.733333	0.923077	0.758621		0.80501		0.714286	0.62069	0.818182		0.717719			0.0222222	0.366667	0.4	0.211111
	0.266667	0.311111	0.422222	0.411111	0.322222	0.266667	0.244444	0.466667	0.288889	0.307407		0.311111	0.355556	0.333333	0.344444	0.388889	0.266667	0.422222	0.244444	0.333333	0.359259		0.857143	0.580645	0.405405		0.614398		0.870968	0.885714	0.863636		0.873439		0.8	0.869565	0.866667		0.845411			0.0222222	0.255556	0.588889	0.133333
	0.344444	0.322222	0.333333	0.333333	0.4	0.266667	0.311111	0.4	0.288889	0.32963		0.377778	0.255556	0.366667	0.433333	0.333333	0.233333	0.288889	0.311111	0.4	0.366667		0.176471	0.157895	0.153846		0.162737		1	0.766667	0.821429		0.862698		0.848485	0.904762	0.857143		0.87013			0.0444444	0.733333	0.222222	0
	0.511111	0.233333	0.255556	0.322222	0.233333	0.444444	0.288889	0.411111	0.3	0.374074		0.322222	0.411111	0.266667	0.388889	0.3	0.311111	0.277778	0.366667	0.355556	0.32963		0.392857	0.264706	0.08		0.245854		0.864865	0.851852	0.939394		0.88537		0.75	0.75	0.967742		0.822581			0.588889	0.222222	0	0.188889
	0.266667	0.444444	0.288889	0.244444	0.5	0.255556	0.311111	0.311111	0.377778	0.274074		0.311111	0.288889	0.4	0.388889	0.277778	0.333333	0.355556	0.322222	0.322222	0.351852		0.0714286	0.0571429	0.193548		0.107373		0.807692	0.0833333	0.310345		0.400457		0.428571	0.966667	0.862069		0.752436			0.0111111	0.388889	0.388889	0.211111
	0.211111	0.488889	0.3	0.2	0.6	0.2	0.344444	0.433333	0.222222	0.251852		0.277778	0.322222	0.4	0.422222	0.322222	0.255556	0.366667	0.355556	0.277778	0.355556		0.44	0.578947	0.424242		0.481063		0.931034	0.785714	0.90625		0.874333		0.657143	0.782609	0.708333		0.716028			0.0333333	0	0.611111	0.355556
	0.333333	0.333333	0.333333	0.388889	0.311111	0.3	0.3	0.366667	0.333333	0.340741		0.3	0.3	0.4	0.411111	0.333333	0.255556	0.344444	0.377778	0.277778	0.351852		0.333333	0.405405	0.3		0.346246		0.730769	0.62069	0.676471		0.675976		0.916667	0.521739	0.8		0.746135			0.0777778	0.422222	0.411111	0.0888889
	0.5	0.211111	0.288889	0.366667	0.477778	0.155556	0.4	0.344444	0.255556	0.422222		0.377778	0.288889	0.333333	0.388889	0.333333	0.277778	0.311111	0.322222	0.366667	0.359259		0.575758	0.771429	0.75		0.699062		0.538462	0.3	0.214286		0.350916		0.266667	0.208333	0.151515		0.208838			0.0111111	0.411111	0.344444	0.233333
	0.2	0.633333	0.166667	0.233333	0.366667	0.4	0.0333333	0.0333333	0.933333	0.155556		0.355556	0.355556	0.288889	0.322222	0.288889	0.388889	0.266667	0.233333	0.5	0.314815		0.9375	0.821429	0.956522		0.90515		0.612903	0.769231	0.142857		0.50833		0.269231	0.714286	0.0666667		0.350061			0.0111111	0.0222222	0.0555556	0.911111
	0.35463	0.339506	0.305864	0.335802	0.33858	0.325617	0.355864	0.307099	0.337037			0.351235	0.323148	0.325617	0.37284	0.317901	0.309259	0.334877	0.327778	0.337346			0.462617	0.43898	0.414699				0.774792	0.743086	0.697966		0.738615		0.649852	0.692943	0.639833		0.660876			0.110185	0.371296	0.279938	0.23858
	0.019605	0.0204469	0.0178805	0.0198668	0.0209396	0.0203863	0.0260785	0.0196389	0.0278852			0.0102322	0.00717048	0.00988687	0.00663196	0.00743748	0.00819252	0.0105702	0.00969352	0.00948562			0.0372424	0.0358601	0.0427765				0.0207946	0.0351052	0.0392271		0.0282949		0.0356804	0.0352741	0.042204		0.0331444			0.0348715	0.0336242	0.0294133	0.0322501
[truncated: 19 more columns]
